# Supplementary material for: Correction: Hypoxia induced hERG trafficking defect linked to cell cycle arrest in SH-SY5Y cells
Source: PLoS One. 2024 Jan 11;19(1):e0297301. doi: 10.1371/journal.pone.0297301 (PMC10783753; doi:10.1371/journal.pone.0297301)
Supplement: S1 File — (ZIP) [file pone.0297301.s002.zip]

Archive with 4 entries (4 files):
- Normoxia+MnTmPyp Fig3A.tif
- Normoxia Fig3A.tif
- CH4d Fig3A.tif
- CH+MNTnpyP Fig 3A.tif
