# Supplementary material for: Correction: Hypoxia induced hERG trafficking defect linked to cell cycle arrest in SH-SY5Y cells
Source: PLoS One. 2024 Jan 11;19(1):e0297301. doi: 10.1371/journal.pone.0297301 (PMC10783753; doi:10.1371/journal.pone.0297301)
Supplement: S2 File — (ZIP) [file pone.0297301.s003.zip]

Archive with 2 entries (2 files):
- Fig S1A hERG raw image.tif
- Fig S1A tubulin raw image.tif
